# Supplementary material for: Influence of obesity and insulin resistance with hepatic steatosis on the human plasma lipidome
Source: J Lipid Res. 2025 Dec 26;67(1):100969. doi: 10.1016/j.jlr.2025.100969 (PMC12856300; doi:10.1016/j.jlr.2025.100969)
Supplement: Supplementary Material 1 [file mmc1.xlsx]

## Sheet: Supplemental Table 1
Lipid	Class	Retention time (min)	ISL mean (µmol/L)	ISO mean (µmol/L)	IROS mean (µmol/L)
AC 8:1	AC	2.08	0.019702	0.0186558	0.0222896
AC 8:0	AC	3.16	0.0106364	0.00606075	0.0104045
AC 10:1	AC	3.62	0.0239648	0.0271308	0.0305078
AC 11:1	AC	3.89	0.00859312	0.0106363	0.00915919
AC 10:0	AC	3.91	0.0290082	0.0298831	0.0316382
AC 12:1	AC	4.2	0.0172939	0.0210211	0.0201227
AC 13:1	AC	4.37	0.0110447	0.0136414	0.0102621
AC 12:0	AC	4.44	0.0121938	0.0141301	0.0137238
AC 14:2	AC	4.44	0.0138165	0.0153092	0.0156354
AC 14:1	AC	4.71	0.0249265	0.0262151	0.0266386
AC 15:1	AC	4.96	0.00361709	0.00447981	0.00346907
AC 14:0	AC	5.04	0.0316004	0.0335204	0.0332288
AC 16:1	AC	5.36	0.0105601	0.0122821	0.0113837
AC 18:2	AC	5.61	0.0329355	0.0324192	0.0307608
AC 17:1	AC	5.8	0.00105938	0.0014761	0.00102889
AC 16:0	AC	5.99	0.0606364	0.0621916	0.0579262
AC 18:1	AC	6.24	0.0729588	0.070567	0.0648555
AC 20:2	AC	6.51	0.00125106	0.00127803	0.000809
AC 18:0	AC	7.11	0.0230417	0.0201815	0.018501
AC 20:1	AC	7.29	0.003179	0.00285853	0.00241679
AC 20:0	AC	8.33	0.00208504	0.00158822	0.00162801
AC 22:0	AC	9.66	0.00168849	0.00106906	0.00143723
CE 20:5	CE	30.6	27.2733	39.0347	21.1002
CE 22:6	CE	30.76	24.8436	22.4633	12.953
CE 18:3	CE	31.01	114.4	137.016	130.663
CE 20:4	CE	31.1	484.767	591.709	486.278
CE 16:1	CE	31.42	8.38152	12.4664	13.6309
CE 18:2	CE	31.48	1657.24	1713.09	1730.43
CE 14:0	CE	31.51	0.436531	0.449829	0.478938
CE 20:3	CE	31.6	100.502	122.2	150.656
CE 22:4	CE	31.71	4.66309	4.36169	2.32664
CE 19:2	CE	31.85	13.6381	10.9451	7.69127
CE 17:1	CE	31.89	4.84171	6.19506	5.39944
CE 20:1	CE	31.96	0.284419	0.410639	0.562941
CE 15:0	CE	32.03	1.07285	1.2694	0.776711
CE 20:2	CE	32.14	10.0892	6.99185	7.51328
CE 18:1	CE	32.18	439.17	463.468	456.743
CE 16:0	CE	32.28	97.2612	111.619	103.512
CE 20:0	CE	32.31	1.67575	1.89399	1.62354
CE 19:0	CE	32.32	2.75023	3.75929	2.21922
CE 24:4	CE	32.42	0.305328	0.369734	0.29577
CE 19:1	CE	32.6	2.94167	2.19792	1.81789
CE 20:0	CE	32.63	0.560275	0.841423	0.199758
CE 17:0	CE	32.64	2.30384	2.56642	1.92401
CE 18:0	CE	33.17	11.1717	13.78	14.8525
Cer d34:1 | d18:1/n16:0	Cer	20.21	0.167751	0.121672	0.145758
Cer d36:1 | d18:1/n18:0	Cer	24.35	0.0468444	0.0472853	0.0774585
Cer d36:0 | n18:0_d18:0	Cer	25.42	0.00386322	0.00952452	0.0261092
Cer d38:1 | d16:1/n22:0	Cer	26.62	0.0637273	0.0776992	0.114902
Cer d40:2 | d18:2/n22:0	Cer	26.87	0.135698	0.133925	0.151417
Cer d42:3 | d18:2/n24:1	Cer	26.89	0.155245	0.173548	0.168216
Cer t40:0 | t18:0/n22:0	Cer	27.19	0.0298978	0.0250893	0.0218479
Cer t42:1 | t18:0/n24:1	Cer	27.19	0.0339551	0.0273273	0.0329593
Cer t42:2 | d18:1/h24:1	Cer	27.25	0.00301457	0.0180022	0.0212417
Cer d39:1 | d16:1/n23:0	Cer	27.26	0.0912043	0.0942869	0.109592
Cer d41:2 | d18:2/n23:0	Cer	27.39	0.129581	0.13458	0.125229
Cer t41:0 | t18:0/n23:0	Cer	27.66	0.0280678	0.0224739	0.0188059
Cer d40:1 | d18:1/n22:0	Cer	27.67	0.682642	0.692695	0.935627
Cer t41:1 | d18:1/h23:0	Cer	27.69	0.002498	0.0094247	0.013192
Cer d42:2 | d18:1/n24:1	Cer	27.71	0.589709	0.674267	0.805046
Cer d42:2 | d18:2/n24:0	Cer	27.71	0.485447	0.451873	0.500622
Cer d40:0 | d18:0/n22:0	Cer	27.94	0.0709943	0.0794669	0.16058
Cer t42:1 | d18:1/h24:0	Cer	28.03	0.0293169	0.062916	0.0697839
Cer d41:1 | d18:1/n23:0	Cer	28.05	0.726032	0.673177	0.8706
Cer t42:0 | t18:0/n24:0	Cer	28.05	0.0490839	0.0445247	0.0458769
Cer d41:0 | d18:0/n23:0	Cer	28.3	0.048193	0.0508814	0.0900347
Cer d42:1 | d18:1/n24:0	Cer	28.39	2.43495	1.91194	2.56823
Cer d43:1 | d18:1/n25:0	Cer	28.57	0.183538	0.145975	0.112367
Cer d43:1 | d19:1/n24:0	Cer	28.57	0.190245	0.180551	0.261738
Cer d42:0 | d18:0/n24:0	Cer	28.6	0.102178	0.114444	0.23548
Cer d43:0 | d19:0_n24:0	Cer	28.78	0.00872164	0.015035	0.0266261
Cer d44:1 | d18:1/n26:0	Cer	28.96	0.0377693	0.0457913	0.0551388
DG 36:5 | 18:2_18:3	DG	20.89	0.295072	0.256154	0.493385
DG 36:5 | 18:2_18:3	DG	21.39	0.374492	0.247005	0.822051
DG 32:2 | 14:0_18:2	DG	21.73	0.304458	0.178906	0.932481
DG 40:8 | 18:2_22:6	DG	22.21	0.0920351	0.143016	0.479278
DG 34:3 | 16:1_18:2	DG	22.51	0.868045	0.821961	2.4385
DG 38:6 | 18:2_20:4	DG	23.03	0.740818	0.808298	1.96653
DG 34:3 | 16:0_18:3	DG	23.12	0.0888663	0.0665021	0.351234
DG 34:3 | 16:1_18:2	DG	23.12	0.0568972	0.426994	0.277435
DG 36:4 | 18:2_18:2	DG	23.51	4.78079	3.76058	10.5357
DG 40:7 | 18:2_22:5	DG	23.53	0.0883838	0.0653797	0.282344
DG 36:4 | 18:1_18:3	DG	23.98	0.524343	0.396568	1.05783
DG 36:4 | 18:2_18:2	DG	23.98	0.828011	0.584235	1.18616
DG 36:4 | 18:1_18:3	DG	24.42	0.326414	0.3185	0.556842
DG 32:1 | 14:0_18:1	DG	24.69	0.401246	0.338633	1.02593
DG 32:1 | 16:0_16:1	DG	24.69	0.0938872	0.108524	0.913212
DG 38:5 | 18:2_20:3	DG	24.69	0.103529	0.104782	0.390845
DG 40:7 | 18:1_22:6	DG	24.89	0.167767	0.22126	0.647685
DG 32:1 | 14:0_18:1	DG	25.12	0.0419998	0.193603	0.0593355
DG 34:2 | 16:0_18:2	DG	25.44	3.57399	3.57287	10.3261
DG 34:2 | 16:1_18:1	DG	25.44	1.01197	1.45822	3.53247
DG 38:5 | 18:1_20:4	DG	25.55	1.6822	1.67242	3.59246
DG 40:6 | 18:1_22:5	DG	25.69	0.22519	0.146073	0.501813
DG 36:3 | 18:1_18:2	DG	25.8	18.6467	17.678	39.7806
DG 35:2 | 17:1_18:1	DG	26.26	0.0537653	0.0889453	0.225693
DG 38:4 | 18:1_20:3	DG	26.26	0.263922	0.284428	0.749203
DG 32:0 | 16:0_16:0	DG	26.53	0.3141	0.31502	0.951522
DG 34:1 | 16:0_18:1	DG	26.69	3.26096	3.46528	11.7029
DG 40:5 | 18:1_22:4	DG	26.71	0.0809921	0.0973348	0.287631
DG 36:2 | 18:1_18:1	DG	26.87	11.1113	11.5331	29.1915
DG 38:3 | 18:1_20:2	DG	27.07	0.140745	0.124062	0.29097
DG 35:1 | 17:0_18:1	DG	27.26	0.0477293	0.0478872	0.182646
DG 34:0 | 16:0_18:0	DG	27.67	1.58988	1.52358	1.81146
DG 36:1 | 18:0_18:1	DG	27.71	0.464486	0.566085	2.02892
DG 36:0 | 18:0_18:0	DG	28.37	5.2859	4.97182	4.81228
LPC 14:0	LPC	5.26	0.883354	0.970887	0.958203
LPC 20:5	LPC	5.28	0.354917	0.323946	0.229636
LPC 18:3	LPC	5.33	0.427225	0.367401	0.281143
LPC 16:1	LPC	5.5	1.78308	2.13301	1.89282
LPC 22:6	LPC	5.7	0.757806	0.688571	0.376042
LPC 15:0	LPC	5.71	0.783741	0.776126	0.610829
LPC 20:4	LPC	5.78	6.55588	5.95824	4.57541
LPC 18:2	LPC	5.79	34.841	26.9665	20.381
LPC 17:1	LPC	5.96	0.148117	0.140302	0.100434
LPC 22:5	LPC	5.96	0.220208	0.200977	0.153066
LPC 20:3	LPC	6.15	1.8907	1.60084	1.62429
LPC 16:0	LPC	6.21	79.4482	78.9831	72.7403
LPC 22:5	LPC	6.24	0.0496826	0.0232661	0.0215247
LPC 18:1	LPC	6.46	20.4017	17.3452	12.3805
LPC 22:4	LPC	6.54	0.0885515	0.0801947	0.0644242
LPC 20:2	LPC	6.75	0.20514	0.183417	0.136749
LPC 17:0	LPC	6.79	1.51106	1.47565	1.03421
LPC 19:1	LPC	7	0.0357115	0.0383684	0.015615
LPC 18:0	LPC	7.13	2.21159	2.23698	2.04225
LPC 18:0	LPC	7.41	27.8179	29.0733	25.8917
LPC 20:1	LPC	7.58	0.218981	0.200719	0.13259
LPC 19:0	LPC	8	0.0963202	0.0841372	0.0472829
LPC 20:0	LPC	8.67	0.143842	0.130153	0.0927444
LPC 22:1	LPC	8.72	0.00755667	0.0104398	0.00790975
LPC 22:0	LPC	10.08	0.042767	0.0335312	0.0283768
LPC 24:1	LPC	10.09	0.016452	0.0164547	0.00940514
LPC 24:0	LPC	11.99	0.0853338	0.0765305	0.0631759
LPE 20:5	LPE	5.38	0.0452417	0.0411905	0.0310869
LPE 18:3	LPE	5.42	0.04534	0.0403352	0.0398409
LPE 16:1	LPE	5.62	0.0325125	0.0414008	0.0387205
LPE 22:6	LPE	5.83	0.79981	0.701302	0.604546
LPE 20:4	LPE	5.91	1.97759	1.73787	1.43337
LPE 18:2	LPE	5.92	2.56656	1.93283	1.80066
LPE 22:5	LPE	6.12	0.0778445	0.0860696	0.0808004
LPE 20:3	LPE	6.29	0.133241	0.11755	0.123957
LPE 16:0	LPE	6.4	0.979283	0.859003	0.708962
LPE 22:5	LPE	6.4	0.0412144	0.035405	0.0467145
LPE 18:1	LPE	6.63	1.10219	0.846109	0.760493
LPE 22:4	LPE	6.7	0.0154566	0.0241187	0.026302
LPE 17:0	LPE	6.95	0.0175147	0.0148054	0.0101735
LPE 18:0	LPE	7.58	1.20808	1.17617	1.1158
O-PC 34:4 | O-14:0/20:4	O-PC	14.74	0.029774	0.0254044	0.0181212
O-PC 36:5 | O-16:0/20:5	O-PC	16.07	0.429691	0.479458	0.273739
O-PC 35:4 | O-15:0/20:4	O-PC	16.51	0.111324	0.0882551	0.0569332
O-PC 33:2 | O-15:0_18:2	O-PC	16.73	0.0535688	0.029594	0.0200327
O-PC 30:0 | O-16:0/14:0	O-PC	16.87	0.257547	0.20706	0.119663
O-PC 32:1 | O-16:0/16:1	O-PC	17.73	0.359377	0.359763	0.253395
O-PC 38:6 | O-16:0/22:6	O-PC	17.78	2.28451	2.18665	1.69496
O-PC 32:1 | O-16:0/16:1	O-PC	18.1	0.362985	0.284494	0.156649
O-PC 40:7 | O-18:1/22:6	O-PC	18.33	1.81763	1.60036	0.882776
O-PC 36:4 | O-16:0/20:4	O-PC	18.6	17.6949	17.0127	15.4025
O-PC 34:2 | O-16:0/18:2	O-PC	18.82	8.95319	7.66354	5.84149
O-PC 31:0 | O-16:0/15:0	O-PC	18.89	0.0694618	0.0830529	0.0693166
O-PC 40:7 | O-18:1_22:6	O-PC	19.01	0.0717262	0.0655006	0.0798163
O-PC 38:5 | O-18:1/20:4	O-PC	19.12	13.6007	11.9225	10.1083
O-PC 36:3 | O-18:1/18:2	O-PC	19.41	2.80634	2.37209	1.69784
O-PC 40:6 | O-18:1/22:5	O-PC	19.53	0.496704	0.511186	0.386928
O-PC 40:6 | O-20:2/20:4	O-PC	19.94	0.817981	0.791055	0.65641
O-PC 36:3 | O-16:0/20:3	O-PC	20.12	2.04733	1.58594	1.82555
O-PC 37:4 | O-17:0/20:4	O-PC	20.71	0.433929	0.390023	0.327762
O-PC 35:2 | O-17:0/18:2	O-PC	20.92	0.148487	0.126073	0.0729584
O-PC 32:0 | O-16:0	O-PC	20.96	4.32209	4.07178	3.53618
O-PC 34:1 | O-16:0/18:1	O-PC	21.55	3.03023	2.48593	1.81953
O-PC 34:1 | O-18:1/16:0	O-PC	21.55	5.3406	4.93239	3.64008
O-PC 40:6 | O-18:0/22:6	O-PC	21.94	1.26663	1.08825	0.756332
O-PC 40:5 | O-18:1/22:4	O-PC	22.01	1.0501	0.838826	0.690649
O-PC 36:2 | O-18:1	O-PC	22.28	1.76163	1.3546	0.979919
O-PC 38:4 | O-18:0/20:4	O-PC	22.73	10.3744	10.01	8.08776
O-PC 36:2 | O-18:0/18:2	O-PC	22.94	2.61207	1.85767	1.24852
O-PC 40:5 | O-18:0/22:5	O-PC	22.96	0.467774	0.475421	0.302455
O-PC 40:5 | O-20:1/20:4	O-PC	22.96	1.83902	1.49151	0.881392
O-PC 38:3 | O-20:1/18:2	O-PC	23.17	0.175038	0.158337	0.029684
O-PC 42:6 | O-22:2/20:4	O-PC	23.71	0.731383	0.766424	0.388335
O-PC 40:4 | O-22:2/18:2	O-PC	23.94	0.114211	0.117196	0.0848045
O-PC 38:3 | O-18:0/20:3	O-PC	24.12	0.867957	0.72873	0.691371
O-PC 40:5 | O-18:0/22:5	O-PC	24.3	0.208901	0.118862	0.106086
O-PC 40:4 | O-20:1/20:3	O-PC	24.32	0.193495	0.178033	0.197623
O-PC 38:3 | O-18:0/20:3	O-PC	24.48	0.106115	0.103619	0.105231
O-PC 34:0 | O-18:0/16:0	O-PC	24.85	0.640695	0.558265	0.50874
O-PC 42:5 | O-22:2/20:3	O-PC	24.92	0.0373316	0.0549605	0.0572772
O-PC 40:4 | O-18:0/22:4	O-PC	25.14	0.467374	0.420836	0.3534
O-PC 36:1 | O-18:0/18:1	O-PC	25.32	0.609816	0.468112	0.344667
O-PC 40:4 | O-20:0/20:4	O-PC	25.82	1.34173	1.22243	0.899305
O-PC 42:5 | O-22:1/20:4	O-PC	25.82	1.43275	1.15729	0.611093
O-PC 38:2 | O-20:0/18:2	O-PC	26	0.254215	0.212961	0.116456
O-PC 44:6 | O-24:2/20:4	O-PC	26.16	1.1648	1.16543	0.624148
O-PC 42:4 | O-22:1/20:3	O-PC	26.28	0.175368	0.141187	0.0605176
O-PC 42:4 | O-24:2/18:2	O-PC	26.28	0.12922	0.17547	0.0696302
O-PC 36:0 | O-20:0/16:0	O-PC	26.71	0.0466198	0.0428133	0.0367384
O-PC 44:6 | O-24:2/20:4	O-PC	26.92	0.334154	0.2191	0.200808
O-PC 44:5 | O-24:1/20:4	O-PC	27.07	1.83292	1.707	1.49373
O-PC 42:4 | O-22:0/20:4	O-PC	27.12	0.941953	0.648904	0.450897
O-PC 42:3 | O-22:0/20:3	O-PC	27.44	0.0423393	0.0535319	0.035252
O-PC 42:2 | O-24:1/18:1	O-PC	27.73	0.147278	0.138137	0.0738717
O-PC 42:2 | O-24:0/18:2	O-PC	27.98	0.111716	0.0934399	0.0548964
P-PC 36:5 | P-16:0/20:5	P-PC	15.59	0.674061	0.625904	0.490846
P-PC 38:6 | P-16:0/22:6	P-PC	17.19	2.13067	2.07281	1.64133
P-PC 36:4 | P-16:0/20:4	P-PC	18.01	17.6936	15.4661	12.5229
P-PC 34:2 | P-16:0/18:2	P-PC	18.28	14.3489	10.8125	8.06939
P-PC 38:5 | P-16:0/22:5	P-PC	18.6	0.979215	0.882421	0.646356
P-PC 38:5 | P-18:1/20:4	P-PC	18.6	3.67771	3.91634	3.05073
P-PC 36:3 | P-18:1/18:2	P-PC	18.94	1.84439	1.13874	0.962832
P-PC 37:4 | P-17:0/20:4	P-PC	19.37	0.819606	0.829597	0.4755
P-PC 36:3 | P-16:0/20:3	P-PC	19.57	1.30412	1.20505	1.29272
P-PC 37:4 | P-17:0/20:4	P-PC	20.12	0.450079	0.391413	0.276405
P-PC 32:0 | P-16:0	P-PC	20.55	1.36858	1.34728	0.950083
P-PC 38:4 | P-16:0/22:4	P-PC	20.94	1.23576	1.27234	0.903315
P-PC 34:1 | P-16:0/18:1	P-PC	21.23	5.75805	4.84488	2.83646
P-PC 40:6 | P-18:0/22:6	P-PC	21.35	0.898471	0.701136	0.49052
P-PC 38:4 | P-18:0/20:4	P-PC	22.14	4.92956	4.56118	3.98345
P-PC 36:2 | P-18:0/18:2	P-PC	22.41	2.95441	1.7253	1.16534
P-PC 42:5 | P-22:1/20:4	P-PC	25.57	0.477793	0.442525	0.318602
P-PE 36:5 | P-16:0/20:5	P-PE	16.83	0.198726	0.170186	0.135513
P-PE 38:6 | P-18:2/20:4	P-PE	17.03	0.0896717	0.080433	0.0847307
P-PE 38:6 | P-18:1/20:5	P-PE	17.46	0.127817	0.102034	0.0486138
P-PE 38:6 | P-16:0/22:6	P-PE	18.57	2.31938	2.28983	2.36705
P-PE 40:7 | P-18:1/22:6	P-PE	19.23	0.474153	0.461653	0.357352
P-PE 36:4 | P-16:0/20:4	P-PE	19.41	3.80831	3.96127	4.04576
P-PE 34:2 | P-16:0/18:2	P-PE	19.69	1.43386	1.078	1.14694
P-PE 40:6 | P-18:0/22:6	P-PE	19.69	0.0888645	0.0517771	0.054415
P-PE 40:7 | P-18:1/22:6	P-PE	19.78	0.103115	0.0450027	0.0688664
P-PE 39:6 | P-17:0/22:6	P-PE	19.96	0.0167301	0.0267025	0.0236619
P-PE 38:5 | P-16:0/22:5	P-PE	19.98	0.700904	0.763647	0.868236
P-PE 38:5 | P-18:1/20:4	P-PE	19.98	3.41603	3.09821	2.91117
P-PE 36:3 | P-18:1/18:2	P-PE	20.35	0.343868	0.209325	0.220416
P-PE 40:6 | P-18:1/22:5	P-PE	20.42	0.0176061	0.015134	0.0165914
P-PE 38:5 | P-18:1/20:4	P-PE	20.64	0.200097	0.150802	0.218608
P-PE 39:6 | P-17:0/22:6	P-PE	20.67	0.0507164	0.0249097	0.0208575
P-PE 37:4 | P-17:0/20:4	P-PE	20.76	0.162828	0.161589	0.143337
P-PE 40:5 | P-18:0/22:5	P-PE	20.82	0.0480551	0.0332211	0.0580702
P-PE 40:6 | P-20:2/20:4	P-PE	20.82	0.0506336	0.0584326	0.069986
P-PE 36:3 | P-16:0/20:3	P-PE	20.92	0.153299	0.157546	0.157046
P-PE 35:2 | P-17:0/18:2	P-PE	21.03	0.0268651	0.0152311	0.0124677
P-PE 38:5 | P-16:0/22:5	P-PE	21.07	0.219465	0.209388	0.282012
P-PE 38:5 | P-18:0/20:5	P-PE	21.07	0.710103	0.482335	0.359933
P-PE 37:4 | P-17:0/20:4	P-PE	21.48	0.261721	0.241258	0.187241
P-PE 40:6 | P-18:1/22:5	P-PE	21.75	0.0321552	0.0199214	0.0171081
P-PE 35:2 | P-17:0/18:2	P-PE	21.76	0.0346977	0.0208582	0.019422
P-PE 39:5 | P-17:0_22:5	P-PE	21.83	0.014543	0.0170118	0.0166327
P-PE 38:4 | P-16:0/22:4	P-PE	22.3	0.395923	0.422333	0.505717
P-PE 34:1 | P-16:0/18:1	P-PE	22.58	0.447931	0.373539	0.350837
P-PE 40:6 | P-18:0/22:6	P-PE	22.67	2.25905	1.72335	1.64705
P-PE 40:5 | P-18:1/22:4	P-PE	22.92	0.0208278	0.0248616	0.0184034
P-PE 34:0 | P-18:0/16:0	P-PE	22.96	0.0567594	0.0305441	0.0349142
P-PE 42:7 | P-20:1/22:6	P-PE	22.96	0.0230657	0.0191133	0.0164835
P-PE 36:2 | P-18:1	P-PE	23.19	0.166827	0.121629	0.0997167
P-PE 38:4 | P-18:0/20:4	P-PE	23.48	5.7551	5.12139	5.01921
P-PE 36:2 | P-18:0/18:2	P-PE	23.75	2.3743	1.65289	1.73557
P-PE 40:5 | P-18:0/22:5	P-PE	23.76	0.500328	0.452478	0.557351
P-PE 40:5 | P-20:1/20:4	P-PE	23.76	0.162397	0.125113	0.0909444
P-PE 38:3 | P-18:0/20:3	P-PE	24.78	0.308582	0.243489	0.29464
P-PE 40:5 | P-18:0/22:5	P-PE	24.89	0.161956	0.133248	0.135543
P-PE 38:3 | P-18:0/20:3	P-PE	25.1	0.0664601	0.0659513	0.076395
P-PE 39:4 | P-19:0/20:4	P-PE	25.17	0.0221778	0.0286005	0.0167182
P-PE 34:0 | P-18:0/16:0	P-PE	25.44	0.0321737	0.0230407	0.0293199
P-PE 40:4 | P-18:0/22:4	P-PE	25.6	0.210681	0.342241	0.318367
P-PE 36:1 | P-18:0/18:1	P-PE	25.78	0.307721	0.248272	0.245826
P-PE 36:1 | P-18:0/18:1	P-PE	26.03	0.0347277	0.0279182	0.031116
P-PE 40:4 | P-20:0/20:4	P-PE	26.16	0.382164	0.375745	0.326016
P-PE 38:2 | P-20:0/18:2	P-PE	26.28	0.20338	0.143206	0.136975
P-PE 40:3 | P-22:1/18:2	P-PE	26.32	0.0224928	0.025153	0.00960276
P-PE 40:3 | P-20:0/20:3	P-PE	26.66	0.0203857	0.00960711	0.0235402
P-PE 38:1 | P-20:0/18:1	P-PE	27.12	0.048219	0.0342952	0.0283165
P-PE 44:5 | P-24:1/20:4	P-PE	27.26	0.0457989	0.03915	0.037286
P-PE 42:4 | P-22:0/20:4	P-PE	27.3	0.0957093	0.0622402	0.0620436
P-PE 42:3 | P-24:1/18:2	P-PE	27.35	0.0472201	0.0179092	0.0243081
P-PE 40:2 | P-22:0/18:2	P-PE	27.41	0.0653873	0.0394761	0.0394542
PC 34:5 | 14:0_20:5	PC	11.73	0.0416383	0.0513029	0.0539627
PC 32:3 | 14:0_18:3	PC	11.77	0.0523608	0.0488516	0.0444303
PC 36:6 | 16:1_20:5	PC	12.09	0.0378846	0.0612243	0.051613
PC 28:0 | 12:0_16:0	PC	12.1	0.0612557	0.0530466	0.0501879
PC 28:0 | 14:0/14:0	PC	12.1	0.184644	0.171798	0.160478
PC 34:4 | 16:1_18:3	PC	12.44	0.0593416	0.0509428	0.043281
PC 30:1 | 14:0_16:1	PC	12.56	0.232546	0.331491	0.305099
PC 36:6 | 14:0/22:6	PC	12.66	0.352147	0.343291	0.382894
PC 38:7 | 18:2_20:5	PC	12.67	0.398573	0.373676	0.3154
PC 38:7 | 18:3_20:4	PC	12.67	0.107371	0.0940897	0.0937683
PC 35:5 | 15:0_20:5	PC	12.82	0.0808224	0.083845	0.0703587
PC 33:3 | 15:0_18:3	PC	12.89	0.0288589	0.0321777	0.0168017
PC 34:4 | 14:0/20:4	PC	13.08	1.44335	1.3766	1.41658
PC 38:7 | 16:1_22:6	PC	13.18	0.653354	0.685438	0.555046
PC 32:2 | 14:0/18:2	PC	13.22	4.73335	4.26094	5.62849
PC 29:0 | 14:0_15:0	PC	13.25	0.0680012	0.0615266	0.0438251
PC 42:10 | 20:4_22:6	PC	13.48	0.145326	0.122388	0.0987438
PC 36:5 | 16:1_20:4	PC	13.58	0.492092	1.04144	0.794824
PC 34:3 | 16:1/18:2	PC	13.72	5.15669	5.52917	5.05418
PC 40:8 | 18:2_22:6	PC	13.74	0.644454	0.51138	0.458052
PC 31:1 | 15:0_16:1	PC	13.83	0.124123	0.153615	0.109432
PC 37:6 | 15:0/22:6	PC	13.92	0.673747	0.521218	0.482514
PC 40:8 | 20:4/20:4	PC	13.99	0.54398	0.560127	0.541261
PC 36:5 | 16:0/20:5	PC	14.15	13.8994	12.5532	11.5854
PC 34:3 | 14:0/20:3	PC	14.21	0.349817	0.293177	0.637345
PC 34:3 | 16:0/18:3	PC	14.21	4.83278	3.94229	2.92318
PC 34:3 | 16:1/18:2	PC	14.21	3.41023	3.39123	3.43113
PC 38:6 | 18:2/20:4	PC	14.32	9.33449	8.30803	8.11346
PC 35:4 | 15:0_20:4	PC	14.47	1.27155	1.17104	0.998615
PC 36:4 | 18:2/18:2	PC	14.48	19.1468	16.0309	14.571
PC 33:2 | 15:0/18:2	PC	14.6	5.06946	4.16685	3.2424
PC 30:0 | 14:0_16:0	PC	14.68	3.63979	3.47248	3.12819
PC 34:3 | 16:0_18:3	PC	14.71	2.46361	2.49153	3.27013
PC 34:3 | 16:1_18:2	PC	14.71	0.600522	0.35623	0.373239
PC 37:5 | 15:0_22:5	PC	14.75	0.0923158	0.094079	0.0463874
PC 37:5 | 17:1_20:4	PC	15	0.062612	0.102943	0.0763063
PC 35:3 | 17:1_18:2	PC	15.19	0.582221	0.48398	0.380729
PC 40:7 | 20:3_20:4	PC	15.25	0.401979	0.412242	0.501751
PC 37:5 | 17:0_20:5	PC	15.32	0.0860808	0.100892	0.0508609
PC 32:1 | 14:0/18:1	PC	15.35	3.25421	2.83866	2.88291
PC 32:1 | 16:0/16:1	PC	15.35	8.75713	10.7531	12.6681
PC 38:6 | 16:0/22:6	PC	15.5	50.7751	49.6282	46.5556
PC 35:3 | 15:0/20:3	PC	15.66	0.570048	0.502668	0.393925
PC 35:3 | 17:1_18:2	PC	15.66	0.172588	0.144686	0.067959
PC 32:1 | 16:0_16:1	PC	15.67	0.991288	0.907958	0.993616
PC 31:0 | 15:0_16:0	PC	15.76	0.376614	0.353295	0.273673
PC 37:5 | 17:0_20:5	PC	15.78	0.237439	0.239829	0.0757103
PC 40:7 | 18:1/22:6	PC	16.03	2.7175	2.49943	1.94824
PC 36:4 | 16:0/20:4	PC	16.14	97.3724	95.3258	94.8677
PC 34:2 | 16:0/18:2	PC	16.32	159.928	144.674	155.112
PC 31:0 | 15:0_16:0	PC	16.42	0.317027	0.29708	0.188874
PC 42:8 | 20:4_22:4	PC	16.46	0.0332081	0.0249106	0.0265693
PC 38:5 | 16:0/22:5	PC	16.51	13.2374	12.3617	11.3123
PC 38:5 | 18:1/20:4	PC	16.51	4.06135	4.55088	3.30811
PC 40:7 | 18:1/22:6	PC	16.55	0.929268	0.92553	0.736611
PC 38:5 | 18:1/20:4	PC	16.8	16.3361	12.4688	12.9285
PC 33:1 | 15:0_18:1	PC	16.91	0.145624	0.159752	0.0606766
PC 36:3 | 18:1/18:2	PC	17.01	67.1049	49.096	45.117
PC 33:1 | 15:0/18:1	PC	17.17	2.5062	2.23025	1.74249
PC 33:1 | 16:0/17:1	PC	17.17	1.12336	1.28551	1.22262
PC 38:5 | 18:1/20:4	PC	17.28	4.69563	4.83468	3.92517
PC 39:6 | 17:0/22:6	PC	17.42	0.784816	0.645936	0.575007
PC 36:3 | 16:0/20:3	PC	17.57	42.0484	47.4492	54.3722
PC 36:3 | 18:1/18:2	PC	17.57	14.4859	15.4231	10.0755
PC 37:4 | 17:0_20:4	PC	17.64	1.89383	1.80756	1.23949
PC 38:5 | 16:0/22:5	PC	17.82	6.06527	5.35303	6.72496
PC 38:5 | 18:0/20:5	PC	17.82	6.84416	8.02075	8.39514
PC 35:2 | 17:0/18:2	PC	17.83	5.40715	4.94381	3.95425
PC 36:3 | 16:0/20:3	PC	17.98	6.23864	3.15737	2.95426
PC 36:3 | 18:1_18:2	PC	17.98	1.41787	0.64857	0.368744
PC 39:5 | 17:0_22:5	PC	17.98	0.102227	0.0795106	0.043906
PC 37:4 | 17:0/20:4	PC	18.19	3.07522	3.187	2.66023
PC 38:4 | 18:1/20:3	PC	18.32	5.38714	3.9231	5.05854
PC 35:2 | 17:0/18:2	PC	18.39	8.13182	6.60284	6.12236
PC 32:0 | 16:0/16:0	PC	18.41	14.7893	12.9161	13.7242
PC 39:5 | 17:0_22:5	PC	18.57	0.216189	0.205289	0.180113
PC 39:5 | 19:1_20:4	PC	18.57	0.0738434	0.072678	0.0534392
PC 34:2 | 16:0_18:2	PC	18.6	0.173061	0.116398	0.134219
PC 37:3 | 17:0_20:3	PC	18.85	0.0670194	0.0783738	0.0725897
PC 37:3 | 18:2_19:1	PC	18.85	0.215083	0.214473	0.1565
PC 33:1 | 16:0_17:1	PC	18.89	0.209068	0.196395	0.169833
PC 38:4 | 16:0/22:4	PC	19.03	4.38486	3.95507	4.99153
PC 37:3 | 17:0_20:3	PC	19.12	0.362755	0.354859	0.362869
PC 37:3 | 18:2_19:1	PC	19.12	0.108959	0.0776999	0.0687961
PC 34:1 | 16:0/18:1	PC	19.19	132.935	122.005	123.925
PC 40:6 | 18:0/22:6	PC	19.53	14.597	15.7192	19.5129
PC 37:3 | 17:0/20:3	PC	19.69	1.0731	1.06635	1.25137
PC 33:0 | 16:0_17:0	PC	19.75	0.627818	0.551215	0.420149
PC 40:5 | 16:0_24:5	PC	19.78	0.188239	0.126642	0.193536
PC 40:5 | 18:1_22:4	PC	19.78	0.192001	0.133324	0.13392
PC 42:7 | 20:1_22:6	PC	19.89	0.0771697	0.100166	0.0630752
PC 36:2 | 16:0/20:2	PC	19.94	2.48236	2.7285	3.44179
PC 36:2 | 18:1/18:1	PC	19.94	19.0015	15.0166	13.5179
PC 38:4 | 18:0/20:4	PC	20.28	62.6506	64.923	66.6738
PC 36:2 | 18:0/18:2	PC	20.48	105.077	91.7961	101.44
PC 33:0 | 16:0_17:0	PC	20.51	0.0775186	0.0709896	0.0471119
PC 40:5 | 18:0/22:5	PC	20.64	4.10145	5.03118	5.87522
PC 40:5 | 20:1_20:4	PC	20.64	0.801017	0.56926	0.375791
PC 35:1 | 17:0/18:1	PC	20.73	1.05227	0.848294	0.590845
PC 35:1 | 16:0_19:1	PC	20.98	0.262058	0.197999	0.222486
PC 35:1 | 17:0_18:1	PC	20.98	0.433666	0.373331	0.353132
PC 39:4 | 17:0_22:4	PC	21.08	0.074113	0.0620685	0.0695998
PC 35:1 | 16:0_19:1	PC	21.26	0.160202	0.148587	0.100779
PC 35:1 | 17:0/18:1	PC	21.26	2.45256	1.80328	1.53301
PC 39:4 | 19:0_20:4	PC	21.6	0.0641467	0.066994	0.0456369
PC 38:3 | 18:0/20:3	PC	21.76	30.7836	33.0056	41.9551
PC 37:2 | 17:0_20:2	PC	21.85	0.0605876	0.0599839	0.0668393
PC 37:2 | 18:1_19:1	PC	21.85	0.0477865	0.0284238	0.0238532
PC 37:2 | 18:2_19:0	PC	21.85	0.183475	0.143288	0.0793684
PC 40:5 | 18:0/22:5	PC	22	2.5227	2.34251	3.41718
PC 39:4 | 19:0_20:4	PC	22.33	0.443946	0.352111	0.29416
PC 34:0 | 18:0/16:0	PC	22.51	2.96929	2.75887	2.15938
PC 37:2 | 19:0/18:2	PC	22.51	1.18626	0.902652	0.701138
PC 36:0 | 16:0_20:0	PC	22.76	0.233313	0.169948	0.16513
PC 36:1 | 16:0/20:1	PC	23	0.960148	0.764408	0.777604
PC 36:1 | 18:0/18:1	PC	23	4.61489	4.40278	3.72214
PC 40:4 | 18:0/22:4	PC	23.05	2.01693	2.67844	3.6083
PC 36:1 | 18:0/18:1	PC	23.26	25.5707	20.5963	18.9465
PC 38:2 | 18:1_20:1	PC	23.6	0.347693	0.223243	0.15397
PC 42:5 | 18:0_24:5	PC	23.62	0.0854098	0.0720099	0.104069
PC 39:3 | 19:0_20:3	PC	23.69	0.0716294	0.0663397	0.0664297
PC 38:2 | 18:0/20:2	PC	23.89	2.42532	2.55796	3.05305
PC 40:4 | 20:0_20:4	PC	24.28	0.454833	0.370548	0.342623
PC 42:5 | 20:4_22:1	PC	24.37	0.045597	0.0403543	0.0268835
PC 38:2 | 18:0_20:2	PC	24.42	0.28165	0.264816	0.4172
PC 38:2 | 20:0/18:2	PC	24.42	0.969058	0.650594	0.619067
PC 37:1 | 18:0_19:1	PC	24.92	0.0695118	0.0578931	0.0355777
PC 37:1 | 18:1_19:0	PC	24.92	0.146165	0.0972617	0.0719354
PC 40:3 | 18:0_22:3	PC	25.3	0.0195594	0.0258046	0.0198939
PC 40:3 | 20:0_20:3	PC	25.3	0.0668171	0.0515176	0.0560832
PC 42:4 | 18:0_24:4	PC	25.46	0.0384473	0.0476438	0.0361047
PC 36:0 | 18:0/18:0	PC	25.66	0.1331	0.152296	0.118308
PC 38:1 | 18:0_20:1	PC	25.94	0.396066	0.375326	0.390152
PC 38:1 | 18:1_20:0	PC	25.94	0.224765	0.216813	0.210144
PC 39:1 | 19:1_20:0	PC	26.26	0.10449	0.0807221	0.124708
PC 44:5 | 20:4_24:1	PC	26.37	0.0272014	0.0197872	0.0130418
PC 42:4 | 20:4_22:0	PC	26.42	0.0488239	0.0415276	0.0270101
PC 40:2 | 18:2_22:0	PC	26.51	0.0948478	0.0632617	0.0565264
PC 44:4 | 20:4_24:0	PC	27.42	0.0499005	0.0294129	0.0247223
PC 42:2 | 18:2_24:0	PC	27.51	0.0998529	0.0623322	0.0500952
PE 36:5 | 16:0_20:5	PE	15	0.0315764	0.053155	0.10779
PE 34:3 | 16:0_18:3	PE	15.14	0.0133421	0.0197027	0.040614
PE 32:1 | 16:0_16:1	PE	16.46	0.0154297	0.0197032	0.0802897
PE 38:6 | 16:0/22:6	PE	16.57	2.71422	2.27047	4.24174
PE 36:4 | 16:0/20:4	PE	17.3	2.77267	2.54441	4.41969
PE 34:2 | 16:0/18:2	PE	17.5	1.59341	1.37015	2.49077
PE 40:7 | 18:1_22:6	PE	17.71	0.0190077	0.0265381	0.0334669
PE 38:5 | 18:1/20:4	PE	18.01	1.21991	0.827202	1.35174
PE 36:3 | 18:1_18:2	PE	18.21	1.11868	0.71723	1.38511
PE 38:5 | 18:1_20:4	PE	18.51	0.221391	0.204346	0.263434
PE 36:3 | 16:0_20:3	PE	18.78	0.161753	0.125154	0.322364
PE 36:3 | 18:1_18:2	PE	18.78	0.27571	0.194238	0.371039
PE 38:5 | 16:0_22:5	PE	19.05	0.131773	0.07763	0.238938
PE 38:5 | 18:0_20:5	PE	19.05	0.161868	0.169385	0.32706
PE 37:4 | 17:0_20:4	PE	19.44	0.0416107	0.0442277	0.0752973
PE 35:2 | 17:0_18:2	PE	19.62	0.0419122	0.0333087	0.0186461
PE 34:1 | 16:0_18:1	PE	20.5	0.303928	0.227985	0.607264
PE 36:2 | 18:1/18:1	PE	21.14	0.466524	0.290556	0.675114
PE 38:4 | 18:0/20:4	PE	21.51	7.71784	7.76688	13.069
PE 36:2 | 18:0/18:2	PE	21.69	3.84765	3.02477	5.99205
PE 40:5 | 18:0_22:5	PE	21.82	0.236665	0.202427	0.510094
PE 38:3 | 18:0_20:3	PE	22.91	0.550291	0.451684	1.13175
PE 40:5 | 18:0_22:5	PE	23.16	0.0875949	0.0686845	0.368172
PE 40:4 | 18:0_22:4	PE	24.19	0.0667342	0.123372	0.349055
PE 36:1 | 18:0/18:1	PE	24.39	0.660423	0.588335	1.35897
PG 34:1 | 16:0/18:1	PG	16.6	0.0103931	0.00946011	0.0153437
PG 36:2 | 18:0/18:2	PG	18.07	0.00992321	0.0135036	0.0329885
PG 36:1 | 18:0/18:1	PG	20.71	0.00970714	0.0211935	0.0301117
PI 32:1 | 16:0/16:1	PI	12.93	0.178466	0.226339	0.397108
PI 38:6 | 16:0_22:6	PI	13.08	0.309512	0.275968	0.281289
PI 36:4 | 16:0/20:4	PI	13.51	2.99648	3.28846	3.60734
PI 34:2 | 16:0/18:2	PI	13.6	2.10188	2.0512	2.55819
PI 38:5 | 16:0/22:5	PI	13.92	0.228027	0.207304	0.250511
PI 38:5 | 18:1/20:4	PI	13.92	0.710283	0.730087	0.550618
PI 36:3 | 18:1/18:2	PI	14.08	0.60265	0.521533	0.49033
PI 38:5 | 18:1/20:4	PI	14.43	0.693718	0.759643	0.391018
PI 36:3 | 16:0_20:3	PI	14.5	0.210763	0.235455	0.320529
PI 36:3 | 18:1_18:2	PI	14.5	0.146391	0.107186	0.135925
PI 37:4 | 17:0/20:4	PI	14.97	0.373971	0.374496	0.36227
PI 32:0 | 16:0/16:0	PI	15.08	0.114796	0.0996331	0.158975
PI 35:2 | 17:0_18:2	PI	15.08	0.118607	0.105665	0.132082
PI 34:1 | 16:0/18:1	PI	15.77	2.16765	1.86996	2.06385
PI 34:1 | 16:1_18:0	PI	15.77	0.261445	0.256422	0.472923
PI 40:6 | 18:0_22:6	PI	16.1	0.147839	0.127447	0.0864766
PI 38:4 | 18:0/20:4	PI	16.73	17.5589	16.2503	12.7079
PI 36:2 | 18:0/18:2	PI	16.87	4.4843	4.38363	5.66493
PI 36:2 | 18:1/18:1	PI	16.87	0.135959	0.102254	0.0703045
PI 40:5 | 18:0/22:5	PI	17.1	0.280979	0.329773	0.44155
PI 38:3 | 18:0/20:3	PI	18.17	1.96897	1.68623	2.1335
PI 40:5 | 18:0_22:5	PI	18.51	0.100353	0.129362	0.118725
PI 39:4 | 19:0_20:4	PI	18.85	0.039505	0.0299907	0.0157785
PI 34:0 | 16:0_18:0	PI	18.87	0.0337483	0.0211032	0.0370618
PI 36:1 | 18:0/18:1	PI	19.44	0.0917556	0.116519	0.152092
PI 38:3 | 18:0/20:3	PI	19.46	0.172506	0.184326	0.0672764
PI 40:4 | 18:0_22:4	PI	19.6	0.123863	0.0602925	0.0910533
PI 36:1 | 18:0/18:1	PI	19.73	2.11157	1.59527	1.58009
PS 38:4 | 18:0/20:4	PS	17.19	0.226624	1.62076	1.0702
SM d30:2 | d12:1_n18:1	SM	9.18	0.0429748	0.0841256	0.0517284
SM d30:1 | d16:1/n14:0	SM	10.21	0.5423	0.749242	0.545602
SM d32:2 | d18:2/n14:0	SM	10.51	1.10517	1.6927	1.28586
SM d31:1 | d17:1/n14:0	SM	11	0.306655	0.379351	0.263624
SM t34:1 | n16:0_t18:1	SM	11.22	0.0943746	0.0614261	0.0352651
SM d32:1 | d16:1/n16:0	SM	11.98	11.8747	15.9571	13.9878
SM d32:1 | d18:1/n14:0	SM	11.98	2.78414	2.57927	2.31837
SM d34:2 | d18:2/n16:0	SM	12.41	21.1196	26.6668	24.4373
SM d34:2 | d18:2/n16:0	SM	12.68	0.599682	1.05209	0.629883
SM d32:0 | n13:0_d19:0	SM	12.81	0.380637	0.446701	0.379073
SM d33:1 | d17:1/n16:0	SM	13.1	8.7195	10.1117	8.69768
SM d36:3 | d18:2/n18:1	SM	13.16	0.786714	1.05997	1.01559
SM d35:2 | d18:2/n17:0	SM	13.69	0.557031	0.67934	0.569702
SM d33:0 | d14:0_n19:0	SM	14.1	0.0590941	0.0738709	0.0575706
SM d34:1 | d18:1/n16:0	SM	14.49	113.693	115.972	109.115
SM d34:1 | n16:0_d18:1	SM	14.75	0.209118	0.302796	0.284639
SM d36:2 | d18:2/n18:0	SM	15.25	12.335	15.2388	16.0076
SM d42:6 | d15:3_n27:3	SM	15.3	0.0367365	0.05567	0.0809224
SM d35:1 | d19:1/n16:0	SM	15.51	0.536024	0.616352	0.537781
SM d34:0 | d18:0/n16:0	SM	15.73	6.32349	6.89383	6.84715
SM d35:1 | d18:1/n17:0	SM	16.19	1.34226	1.51839	1.40033
SM d40:4 | d14:3_n26:1	SM	16.44	0.0441487	0.0742414	0.0618656
SM d36:1 | d18:1/n18:0	SM	18.23	19.3558	21.9585	24.6281
SM d36:1 | d16:1/n20:0	SM	18.53	6.29473	7.53519	7.75786
SM d38:2 | d18:2/n20:0	SM	19.33	4.10929	4.26333	4.13785
SM d37:1 | d19:1/n18:0	SM	19.55	0.264611	0.342952	0.432803
SM d40:3 | d16:1/n24:2	SM	19.6	1.04145	1.32847	0.717421
SM d36:0 | d18:0/n18:0	SM	19.8	0.918552	1.4852	2.48164
SM d40:3 | d16:1_n24:2	SM	20.28	0.171932	0.285956	0.219214
SM d42:4 | d18:2/n24:2	SM	20.41	0.653697	0.817114	0.575212
SM d37:1 | d16:1/n21:0	SM	20.71	0.849707	0.925916	0.885752
SM t40:1 | t14:1_n26:0	SM	21.05	0.130122	0.109404	0.0772364
SM d39:2 | d18:2/n21:0	SM	21.44	0.574883	0.542305	0.574432
SM d41:3 | d18:1/n23:2	SM	21.57	0.428022	0.687836	0.519303
SM d41:3 | d15:0_n26:3	SM	22.21	0.0784539	0.120025	0.0731638
SM d38:1 | d18:1/n20:0	SM	22.44	8.5105	8.1686	10.1748
SM d40:2 | d16:1/n24:1	SM	22.78	6.60893	8.67	7.51009
SM d38:1 | d16:1/n22:0	SM	22.82	8.71332	10.2842	10.8634
SM d42:3 | d18:1/n24:2	SM	23.48	3.92366	4.54337	4.58842
SM d42:3 | d18:2/n24:1	SM	23.48	17.3314	19.2559	15.3712
SM d40:2 | d18:2/n22:0	SM	23.51	12.697	13.996	14.9246
SM d38:0 | d18:0_n20:0	SM	23.89	0.153436	0.184964	0.347556
SM d42:3 | d18:1/n24:2	SM	23.92	0.809247	1.49567	1.63754
SM d41:2 | d17:1/n24:1	SM	24.55	3.83962	4.59839	3.58599
SM d43:3 | d15:2_n28:1	SM	24.57	0.178681	0.207528	0.205284
SM d39:1 | d16:1/n23:0	SM	24.69	3.16351	4.05577	2.69522
SM d39:1 | d17:1/n22:0	SM	24.69	3.04118	3.12988	3.6946
SM d43:3 | d20:1/n23:2	SM	25.14	0.145514	0.2804	0.184661
SM d41:2 | d18:2/n23:0	SM	25.23	8.06564	9.45091	7.86875
SM d42:2 | d18:1/n24:1	SM	25.75	31.4075	30.4598	29.8735
SM d40:1 | d16:1/n24:0	SM	25.82	7.18282	7.67615	7.57856
SM d40:1 | d18:1/n22:0	SM	25.82	22.9277	24.9162	29.8574
SM d42:2 | d18:2/n24:0	SM	26.23	19.1676	20.0619	18.9633
SM d41:1 | d19:1/n22:0	SM	26.32	0.684763	1.01402	1.61594
SM d43:2 | d19:1/n24:1	SM	26.32	1.80421	2.37289	2.3882
SM d40:0 | d18:0/n22:0	SM	26.37	0.659874	0.90969	1.73873
SM d41:1 | d17:1/n24:0	SM	26.6	2.95552	2.83325	3.25264
SM d41:1 | d18:1/n23:0	SM	26.6	18.0488	18.9974	19.6524
SM d43:2 | d18:2/n25:0	SM	26.92	0.413875	0.474117	0.341126
SM d44:2 | d18:1_n26:1	SM	27.07	0.17572	0.297472	0.276379
SM d42:1 | d18:1/n24:0	SM	27.17	29.6185	30.4166	36.2664
SM d42:0 | d18:0/n24:0	SM	27.51	0.285158	0.333699	0.602242
SM d43:1 | d19:1/n24:0	SM	27.51	1.96557	1.79936	2.39654
SM d44:1 | d15:0_n29:1	SM	27.98	0.150668	0.18278	0.194556
TG 42:2 | 10:0_14:0_18:2	TG	28.73	0.0112304	0.0194398	0.213787
TG 42:2 | 8:0_16:0_18:2	TG	28.73	0.0159167	0.0256133	0.387412
TG 44:3 | 10:0_16:0_18:3	TG	28.8	0.0163784	0.0313484	0.397917
TG 46:4 | 10:0_18:2_18:2	TG	28.87	0.0299791	0.0413675	0.394064
TG 48:5 | 12:0_18:2_18:3	TG	28.98	0.103463	0.0969747	0.584434
TG 40:0 | 10:0_14:0_16:0	TG	29.12	0.0661813	0.0744317	0.537573
TG 40:0 | 12:0_14:0_14:0	TG	29.12	0.0311091	0.0416266	0.22091
TG 50:6 | 14:0_18:2_18:4	TG	29.12	0.0519331	0.057106	0.201322
TG 50:6 | 14:0_18:3_18:3	TG	29.12	0.093262	0.083602	0.250818
TG 50:6 | 14:1_18:2_18:3	TG	29.12	0.0918093	0.105763	0.361781
TG 42:1 | 10:0_14:0_18:1	TG	29.16	0.0440222	0.049352	0.509005
TG 42:1 | 10:0_16:0_16:1	TG	29.16	0.0424392	0.0666803	0.63965
TG 42:1 | 12:0_12:0_18:1	TG	29.16	0.0293493	0.0397911	0.0489077
TG 42:1 | 12:0_14:0_16:1	TG	29.16	0.0136699	0.0234043	0.320398
TG 42:1 | 8:0_16:0_18:1	TG	29.16	0.0505636	0.0670821	0.802361
TG 44:2 | 10:0_16:0_18:2	TG	29.19	0.133959	0.178156	1.45244
TG 44:2 | 12:0_14:0_18:2	TG	29.19	0.106477	0.135868	1.00651
TG 52:7 | 16:1_18:2_18:4	TG	29.21	0.0683281	0.107617	0.17646
TG 52:7 | 16:1_18:3_18:3	TG	29.21	0.136493	0.163059	0.549522
TG 52:7 | 16:2_18:2_18:3	TG	29.21	0.122404	0.0560546	0.209014
TG 46:3 | 10:0_18:1_18:2	TG	29.25	0.123115	0.136934	1.02306
TG 46:3 | 12:0_16:0_18:3	TG	29.25	0.0330713	0.05704	0.72112
TG 46:3 | 12:0_16:1_18:2	TG	29.25	0.13742	0.176182	0.999555
TG 46:3 | 12:1_16:0_18:2	TG	29.25	0.0809621	0.103805	0.76988
TG 46:3 | 12:1_16:1_18:1	TG	29.25	0.0294812	0.0402336	0.410701
TG 46:3 | 14:0_14:1_18:2	TG	29.25	0.0479014	0.118928	0.580175
TG 54:8 | 16:1_18:2_20:5	TG	29.28	0.0840449	0.181913	0.206451
TG 54:8 | 18:2_18:3_18:3	TG	29.28	0.229919	0.415377	1.28061
TG 48:4 | 12:0_18:2_18:2	TG	29.32	0.393538	0.423918	2.49409
TG 48:4 | 12:1_18:1_18:2	TG	29.32	0.0954724	0.131063	0.700027
TG 48:4 | 14:0_16:1_18:3	TG	29.32	0.241262	0.412286	1.64595
TG 48:4 | 14:1_16:0_18:3	TG	29.32	0.182076	0.267105	1.49414
TG 50:5 | 14:0_18:2_18:3	TG	29.39	1.58103	1.40719	8.78217
TG 50:5 | 14:1_18:2_18:2	TG	29.39	0.0900354	0.196081	0.448844
TG 50:5 | 16:0_16:2_18:3	TG	29.39	0.0747878	0.222199	0.526625
TG 50:5 | 16:1_16:1_18:3	TG	29.39	0.256614	0.699437	1.16368
TG 56:9 | 16:0_18:3_22:6	TG	29.39	0.0865549	0.13839	0.947226
TG 56:9 | 16:1_18:2_22:6	TG	29.39	0.122659	0.217322	1.45584
TG 56:9 | 18:2_18:2_20:5	TG	29.39	0.161958	0.169115	0.524163
TG 47:3 | 12:0_17:1_18:2	TG	29.48	0.0215171	0.0264958	0.0654938
TG 47:3 | 13:0_16:1_18:2	TG	29.48	0.0189472	0.0185335	0.0400944
TG 47:3 | 14:0_15:0_18:3	TG	29.48	0.0213812	0.0225663	0.0468109
TG 47:3 | 14:0_15:1_18:2	TG	29.48	0.00968068	0.0112866	0.0313123
TG 47:3 | 14:1_15:0_18:2	TG	29.48	0.0263027	0.0387906	0.0471002
TG 52:6 | 16:0_18:2_18:4	TG	29.48	0.314063	0.68378	1.42968
TG 52:6 | 16:0_18:3_18:3	TG	29.48	1.10786	1.00335	5.44747
TG 52:6 | 16:1_16:1_20:4	TG	29.48	0.0971726	0.230877	1.26753
TG 52:6 | 16:1_18:2_18:3	TG	29.48	1.84237	2.08211	7.5797
TG 58:10 | 18:2_18:2_22:6	TG	29.51	0.113425	0.188195	0.462525
TG 49:4 | 13:0_18:2_18:2	TG	29.57	0.0586425	0.0552433	0.21315
TG 49:4 | 14:0_17:1_18:3	TG	29.57	0.0289693	0.0407071	0.175483
TG 49:4 | 15:0_16:1_18:3	TG	29.57	0.065754	0.0921058	0.302224
TG 49:4 | 15:1_16:1_18:2	TG	29.57	0.0258135	0.0449451	0.164978
TG 54:7 | 16:0_18:2_20:5	TG	29.57	0.746558	1.27965	3.18319
TG 54:7 | 16:0_18:3_20:4	TG	29.57	0.475263	0.616772	2.10179
TG 54:7 | 16:1_18:2_20:4	TG	29.57	0.423012	0.641278	2.49186
TG 54:7 | 18:1_18:3_18:3	TG	29.57	0.887479	0.443272	1.1355
TG 54:7 | 18:2_18:2_18:3	TG	29.57	2.67223	1.85908	8.02376
TG 42:0 | 10:0_16:0_16:0	TG	29.64	0.156197	0.212989	1.16257
TG 42:0 | 12:0_14:0_16:0	TG	29.64	0.168483	0.246215	1.21762
TG 44:1 | 10:0_16:0_18:1	TG	29.64	0.392257	0.509133	3.26057
TG 44:1 | 12:0_14:0_18:1	TG	29.64	0.260843	0.303934	1.40563
TG 44:1 | 12:0_16:0_16:1	TG	29.64	0.0867909	0.165073	1.57596
TG 44:1 | 14:0_14:0_16:1	TG	29.64	0.0638685	0.102143	0.767197
TG 44:1 | 14:0_14:1_16:0	TG	29.64	0.123533	0.207533	1.2342
TG 51:5 | 15:0_18:2_18:3	TG	29.64	0.370426	0.382736	1.06194
TG 51:5 | 15:1_18:2_18:2	TG	29.64	0.102593	0.0887513	0.369611
TG 46:2 | 10:0_18:1_18:1	TG	29.67	0.18725	0.283407	1.61812
TG 46:2 | 12:0_16:0_18:2	TG	29.67	0.578869	0.63714	3.66143
TG 46:2 | 12:0_16:1_18:1	TG	29.67	0.0906947	0.196456	1.61261
TG 46:2 | 14:0_14:0_18:2	TG	29.67	0.384816	0.415351	3.31754
TG 46:2 | 14:0_16:1_16:1	TG	29.67	0.176209	0.353659	1.02059
TG 46:2 | 14:1_16:0_16:1	TG	29.67	0.0865791	0.304848	2.52389
TG 48:3 | 12:0_18:1_18:2	TG	29.71	1.45829	1.5888	6.11249
TG 48:3 | 14:0_16:0_18:3	TG	29.71	0.214345	0.16841	6.22981
TG 48:3 | 14:0_16:1_18:2	TG	29.71	1.9587	3.16664	8.69381
TG 48:3 | 14:1_16:0_18:2	TG	29.71	1.19597	1.61034	7.75593
TG 50:4 | 14:0_18:2_18:2	TG	29.76	6.83091	6.13706	28.8686
TG 50:4 | 16:0_16:1_18:3	TG	29.76	3.26523	6.32575	17.1237
TG 50:4 | 16:1_16:1_18:2	TG	29.76	0.509476	0.832421	5.72188
TG 53:6 | 15:0_18:2_20:4	TG	29.76	0.126258	0.199006	0.196837
TG 53:6 | 17:1_18:2_18:3	TG	29.76	0.153527	0.0748857	0.523353
TG 56:8 | 16:0_18:2_22:6	TG	29.82	1.32774	2.86813	5.50378
TG 56:8 | 16:0_20:4_20:4	TG	29.82	0.780938	0.444646	0.645727
TG 56:8 | 16:1_18:1_22:6	TG	29.82	0.606667	1.20602	2.09115
TG 56:8 | 18:2_18:2_20:4	TG	29.82	1.57826	0.818732	2.86929
TG 52:5 | 16:0_18:2_18:3	TG	29.83	15.5459	16.9799	74.8133
TG 52:5 | 16:1_18:1_18:3	TG	29.83	5.63908	6.2408	20.8154
TG 52:5 | 16:1_18:2_18:2	TG	29.83	6.33208	8.49335	15.4014
TG 58:9 | 18:1_18:2_22:6	TG	29.85	0.575567	0.639826	2.23463
TG 58:9 | 18:1_20:4_20:4	TG	29.85	0.236521	0.310625	0.666451
TG 45:1 | 12:0_15:0_18:1	TG	29.89	0.0622816	0.0649512	0.255686
TG 45:1 | 12:0_16:0_17:1	TG	29.89	0.0160785	0.0290807	0.138471
TG 45:1 | 14:0_15:0_16:1	TG	29.89	0.0465754	0.055584	0.202361
TG 45:1 | 14:1_15:0_16:0	TG	29.89	0.0256799	0.0292856	0.116469
TG 47:2 | 12:0_17:1_18:1	TG	29.92	0.0420423	0.061168	0.327983
TG 47:2 | 13:0_16:0_18:2	TG	29.92	0.0748623	0.0925101	0.438587
TG 47:2 | 14:0_15:0_18:2	TG	29.92	0.189139	0.180846	0.845687
TG 47:2 | 14:1_15:0_18:1	TG	29.92	0.0523655	0.0548874	0.0554406
TG 47:2 | 15:0_16:1_16:1	TG	29.92	0.0380286	0.0669485	0.306958
TG 49:3 | 13:0_18:1_18:2	TG	29.94	0.147371	0.123827	0.609312
TG 49:3 | 14:0_17:1_18:2	TG	29.94	0.224437	0.316525	0.935037
TG 49:3 | 15:0_16:0_18:3	TG	29.94	0.13853	0.117299	0.749998
TG 49:3 | 15:0_16:1_18:2	TG	29.94	0.608288	0.851377	1.94523
TG 49:3 | 15:1_16:0_18:2	TG	29.94	0.191966	0.219215	0.901451
TG 54:6 | 16:0_18:2_20:4	TG	29.96	5.55685	7.83714	24.4705
TG 54:6 | 16:1_18:1_20:4	TG	29.96	2.1566	3.31443	9.72578
TG 54:6 | 18:1_18:2_18:3	TG	29.96	8.91625	7.60963	20.0026
TG 54:6 | 18:2_18:2_18:2	TG	29.96	5.85142	3.81356	13.7545
TG 51:4 | 15:0_18:1_18:3	TG	29.98	0.596203	0.563656	1.47694
TG 51:4 | 15:0_18:2_18:2	TG	29.98	2.00018	1.73896	5.40916
TG 51:4 | 15:1_18:1_18:2	TG	29.98	0.365538	0.323112	0.428424
TG 51:4 | 16:1_17:1_18:2	TG	29.98	0.115107	0.409526	1.65016
TG 55:7 | 15:0_18:1_22:6	TG	30	0.15827	0.157018	0.414827
TG 53:5 | 15:0_18:1_20:4	TG	30.03	0.179196	0.174403	0.0943362
TG 53:5 | 17:0_18:2_18:3	TG	30.03	0.36773	0.362764	1.00827
TG 53:5 | 17:1_18:1_18:3	TG	30.03	0.257969	0.330223	0.956598
TG 53:5 | 17:1_18:2_18:2	TG	30.03	0.62825	0.581518	1.73596
TG 56:7 | 16:0_18:1_22:6	TG	30.1	1.18276	1.472	4.95428
TG 56:7 | 16:0_18:2_22:5	TG	30.1	1.86242	1.66892	5.88826
TG 56:7 | 18:1_18:2_20:4	TG	30.1	4.3907	4.28339	13.6261
TG 46:1 | 12:0_16:0_18:1	TG	30.12	1.332	1.52959	5.06193
TG 46:1 | 14:0_14:0_18:1	TG	30.12	0.797639	0.850007	2.00547
TG 46:1 | 14:0_16:0_16:1	TG	30.12	0.876851	1.40825	5.6229
TG 44:0 | 12:0_16:0_16:0	TG	30.14	0.305169	0.452038	1.27533
TG 44:0 | 14:0_14:0_16:0	TG	30.14	0.512602	0.679076	2.33868
TG 48:2 | 12:0_18:1_18:1	TG	30.16	1.2679	1.51299	5.02007
TG 48:2 | 14:0_16:0_18:2	TG	30.16	3.58072	4.83819	17.026
TG 48:2 | 14:0_16:1_18:1	TG	30.16	1.87469	2.93442	7.7597
TG 48:2 | 14:1_16:0_18:1	TG	30.16	1.20945	1.78619	4.31428
TG 48:2 | 16:0_16:1_16:1	TG	30.16	0.666909	1.6383	6.523
TG 50:3 | 14:0_18:1_18:2	TG	30.17	11.3625	11.3338	30.0112
TG 50:3 | 16:0_16:1_18:2	TG	30.17	15.1608	18.8626	58.3751
TG 58:8 | 16:0_20:3_22:5	TG	30.21	0.0738685	0.0731357	0.236923
TG 58:8 | 18:0_18:2_22:6	TG	30.21	0.205854	0.225583	0.683863
TG 58:8 | 18:1_18:1_22:6	TG	30.21	0.35234	0.43241	0.869352
TG 58:8 | 18:1_18:2_22:5	TG	30.21	0.322425	0.345533	1.21557
TG 52:4 | 16:0_18:1_18:3	TG	30.23	19.6139	19.2981	71.0761
TG 52:4 | 16:0_18:2_18:2	TG	30.23	52.2353	54.8746	156.07
TG 55:6 | 17:0_18:2_20:4	TG	30.3	0.0987136	0.100743	0.17914
TG 54:5 | 16:0_18:1_20:4	TG	30.35	10.9025	13.55	37.9198
TG 54:5 | 16:0_18:2_20:3	TG	30.35	0.928815	0.855619	6.4554
TG 54:5 | 18:1_18:1_18:3	TG	30.35	10.6427	7.39284	17.5176
TG 54:5 | 18:1_18:2_18:2	TG	30.35	16.8269	15.1492	25.4446
TG 47:1 | 13:0_16:0_18:1	TG	30.39	0.178372	0.166288	0.558312
TG 47:1 | 14:0_15:0_18:1	TG	30.39	0.469771	0.462787	1.18697
TG 47:1 | 14:0_16:0_17:1	TG	30.39	0.0945217	0.184116	0.900454
TG 47:1 | 15:0_16:0_16:1	TG	30.39	0.172961	0.248587	0.910943
TG 49:2 | 15:0_16:0_18:2	TG	30.39	1.84401	1.86497	4.42556
TG 49:2 | 15:0_16:1_18:1	TG	30.39	0.914523	1.13846	1.62
TG 49:2 | 16:0_16:1_17:1	TG	30.39	0.269769	0.570224	0.94285
TG 45:0 | 14:0_15:0_16:0	TG	30.41	0.268488	0.282933	0.921315
TG 51:3 | 15:0_18:1_18:2	TG	30.42	5.74779	5.10381	11.7165
TG 51:3 | 16:0_17:1_18:2	TG	30.42	2.17568	2.88849	10.2273
TG 53:4 | 17:0_18:2_18:2	TG	30.46	1.47469	1.26414	4.09649
TG 53:4 | 17:1_18:1_18:2	TG	30.46	1.44035	1.23504	5.41751
TG 56:6 | 16:0_18:1_22:5	TG	30.53	1.31643	1.44478	4.36456
TG 56:6 | 18:0_18:2_20:4	TG	30.53	2.21491	1.94412	4.58506
TG 56:6 | 18:1_18:1_20:4	TG	30.53	3.51233	3.54693	7.03684
TG 58:7 | 16:0_18:1_24:6	TG	30.53	0.119085	0.162522	0.637101
TG 58:7 | 18:0_18:1_22:6	TG	30.53	0.0800446	0.0995001	0.294302
TG 58:7 | 18:0_18:2_22:5	TG	30.53	0.28312	0.266336	0.687863
TG 58:7 | 18:1_18:1_22:5	TG	30.53	0.493796	0.407322	0.528296
TG 55:5 | 17:0_18:1_20:4	TG	30.62	0.0992862	0.137759	0.298156
TG 55:5 | 17:0_18:2_20:3	TG	30.62	0.03948	0.0508529	0.20841
TG 55:5 | 17:1_18:1_20:3	TG	30.62	0.0293068	0.043787	0.149024
TG 55:5 | 18:1_18:3_19:1	TG	30.62	0.0316352	0.0241923	0.0956927
TG 55:5 | 18:2_18:2_19:1	TG	30.62	0.0676735	0.0769075	0.221209
TG 48:1 | 14:0_16:0_18:1	TG	30.64	7.29141	8.15931	19.8238
TG 50:2 | 14:0_18:1_18:1	TG	30.64	8.44414	9.485	20.2127
TG 50:2 | 16:0_16:0_18:2	TG	30.64	10.0607	11.1861	38.3295
TG 50:2 | 16:0_16:1_18:1	TG	30.64	14.399	20.9824	50.6095
TG 46:0 | 14:0_16:0_16:0	TG	30.69	0.793051	0.900183	1.83352
TG 52:3 | 16:0_18:1_18:2	TG	30.69	72.7949	91.9568	191.611
TG 54:4 | 16:0_18:1_20:3	TG	30.73	2.71779	3.21807	13.9243
TG 54:4 | 18:0_18:2_18:2	TG	30.73	2.77577	3.91228	16.2764
TG 54:4 | 18:1_18:1_18:2	TG	30.73	26.9607	27.3859	51.3069
TG 49:1 | 15:0_16:0_18:1	TG	30.92	5.51264	5.61741	17.7571
TG 51:2 | 15:0_18:1_18:1	TG	30.92	5.57221	5.47144	14.3624
TG 51:2 | 16:0_17:0_18:2	TG	30.92	1.72902	1.74499	10.9969
TG 51:2 | 16:0_17:1_18:1	TG	30.92	3.82759	4.99944	19.9068
TG 58:6 | 16:0_18:1_24:5	TG	30.92	0.096919	0.155711	0.763918
TG 58:6 | 18:0_18:1_22:5	TG	30.92	0.0911657	0.0859724	0.583906
TG 58:6 | 18:0_18:2_22:4	TG	30.92	0.0437354	0.0696642	0.463341
TG 58:6 | 18:1_18:1_22:4	TG	30.92	0.315956	0.3502	0.993673
TG 47:0 | 14:0_16:0_17:0	TG	30.94	0.195413	0.261551	0.904488
TG 47:0 | 15:0_16:0_16:0	TG	30.94	0.593404	0.700231	2.44994
TG 53:3 | 17:0_18:1_18:2	TG	30.94	6.01709	5.87582	14.6479
TG 53:3 | 17:1_18:1_18:1	TG	30.94	2.2669	2.86624	6.474
TG 55:4 | 17:0_18:1_20:3	TG	30.98	0.12378	0.0713037	0.090197
TG 55:4 | 18:1_18:2_19:1	TG	30.98	0.335728	0.193955	0.227372
TG 56:5 | 16:0_18:1_22:4	TG	31	1.51425	1.82619	1.27577
TG 56:5 | 18:0_18:1_20:4	TG	31	2.43666	2.83323	12.3209
TG 56:5 | 18:0_18:2_20:3	TG	31	0.447147	0.442765	0.446014
TG 56:5 | 18:1_18:1_20:3	TG	31	0.57418	0.861336	0.362663
TG 50:1 | 16:0_16:0_18:1	TG	31.21	19.824	23.0889	73.1069
TG 52:2 | 16:0_18:1_18:1	TG	31.21	69.7935	79.9261	235.373
TG 54:3 | 18:0_18:1_18:2	TG	31.25	6.71541	6.85528	22.1469
TG 54:3 | 18:1_18:1_18:1	TG	31.25	12.3809	13.5728	28.7135
TG 48:0 | 16:0_16:0_16:0	TG	31.3	1.23356	1.62414	0.848338
TG 56:4 | 16:0_20:1_20:3	TG	31.35	0.151117	0.16107	0.680446
TG 56:4 | 18:0_18:1_20:3	TG	31.35	0.547329	0.466815	2.00337
TG 56:4 | 18:1_18:1_20:2	TG	31.35	0.4172	0.404021	0.93818
TG 56:4 | 18:1_18:2_20:1	TG	31.35	0.400675	0.233219	0.137866
TG 51:1 | 16:0_17:0_18:1	TG	31.41	3.8725	4.16422	24.3984
TG 49:0 | 15:0_16:0_18:0	TG	31.42	0.222571	0.237835	1.13328
TG 49:0 | 16:0_16:0_17:0	TG	31.42	0.518136	0.602124	3.24167
TG 53:2 | 16:0_18:1_19:1	TG	31.42	0.44979	0.553491	3.10494
TG 53:2 | 17:0_18:1_18:1	TG	31.42	5.0201	4.58297	15.8555
TG 54:2 | 16:0_18:1_20:1	TG	31.76	1.33736	1.78498	6.06235
TG 54:2 | 18:0_18:0_18:2	TG	31.76	0.0271047	0.0351076	0.0574639
TG 54:2 | 18:0_18:1_18:1	TG	31.76	9.29371	10.5725	38.4377
TG 56:3 | 18:1_18:1_20:1	TG	31.76	1.21412	1.40593	2.12837
TG 52:1 | 16:0_18:0_18:1	TG	31.8	11.4771	13.6205	25.3888
TG 50:0 | 16:0_16:0_18:0	TG	31.83	4.22416	5.29348	16.9004
TG 55:2 | 17:0_18:1_20:1	TG	32.07	0.026419	0.0474029	0.33704
TG 55:2 | 18:0_18:1_19:1	TG	32.07	0.0326128	0.0564551	0.671867
TG 55:2 | 18:1_18:1_19:0	TG	32.07	0.03886	0.0555343	0.455448
TG 53:1 | 16:0_18:1_19:0	TG	32.09	0.119367	0.208849	1.00446
TG 53:1 | 17:0_18:0_18:1	TG	32.09	0.347019	0.950506	2.42962
TG 51:0 | 16:0_17:0_18:0	TG	32.1	0.575544	0.731953	3.44126
TG 54:1 | 18:0_18:0_18:1	TG	32.4	1.21986	1.40715	3.50538
TG 52:0 | 16:0_18:0_18:0	TG	32.45	1.54852	1.87373	7.8671
TG 54:0 | 16:0_18:0_20:0	TG	33.06	0.0853389	0.0710798	0.405682
TG 54:0 | 18:0_18:0_18:0	TG	33.06	0.386678	0.417772	0.923182
